# Supplementary material for: The Young Parenting Inventory (YPI-R3), and the Baumrind, Maccoby and Martin Parenting Model: Finding Common Ground
Source: Children (Basel). 2022 Jan 26;9(2):159. doi: 10.3390/children9020159 (PMC8870261; doi:10.3390/children9020159)
Supplement: Supplementary file 1 [file children-09-00159-s001.zip]

Archive with 1 entries (1 files):
- children-1461388-supplementary.pdf
